# Supplementary material for: Mycobacterium intracellulare subsp. chimaera from Cardio Surgery Heating-Cooling Units and from Clinical Samples in Israel Are Genetically Unrelated
Source: Pathogens. 2021 Oct 27;10(11):1392. doi: 10.3390/pathogens10111392 (PMC8624631; doi:10.3390/pathogens10111392)
Supplement: Supplementary file 1 [file pathogens-10-01392-s001.zip]

Archive with 7 entries (6 files):
- pathogens-1353724-supplement .pdf
- supplementary/
- supplementary/Figure_S1a.png
- supplementary/Figure_S1b.png
- supplementary/Figure_S2.png
- supplementary/in silico mix simulation tables S2-S7.xlsx
- supplementary/Table S1.xlsx
