# Supplementary material for: Mycobacterium intracellulare subsp. chimaera from Cardio Surgery Heating-Cooling Units and from Clinical Samples in Israel Are Genetically Unrelated
Source: Pathogens. 2021 Oct 27;10(11):1392. doi: 10.3390/pathogens10111392 (PMC8624631; doi:10.3390/pathogens10111392)
Supplement: Supplementary file 1 [file pathogens-10-01392-s001.zip › supplementary/in silico mix simulation tables S2-S7.xlsx]

## Sheet: S2
Metadata of chimaera samples used in the in silico mix simulation
data taken from suppplementary table 1 of van ingen et al, Lancet 2017
Sample ID	Country	City code	Location	Source	Device Patient ID	Material Sampled	Month and Year of sampling	Group Classification by Phylogenetic Analysis	Classification by Phylogenetic Analysis and Group Specific SNPs	Serially Sampled HCU or patient	Strains Detected in Serial Samples of an HCU or patient	Accession Numbers for the EMBL ENA Sequence Read Archive
81	D	5	Hospital	Related Patient	RP8	Blood	6.2013	1.1	1.1	D.5.RP8	1.1	ERR1464010
206	UK	1	Hospital	Unrelated Patient	UP22	Tissue	12.2014	1.2	1.2			SRR4119629
31	CH	8	Hospital	Unrelated Patient	UP8	Tissue	12.2012	1.3	1.3			ERR1463923
207	UK	1	Hospital	Unrelated Patient	UP23	Tissue	1.2015	1.4	1.4			SRR4119613
36	CH	8	Hospital	Related Patient	RP4	Valve	3.2013	1.5	1.5			ERR1464133
5	CH	2	OR	LivaNova HCU	1	Air	6.2014	1.6	1.6	CH.2.LNHCU.1	1.1+1.6+2.1	ERR1464035
16	CH	5	OR	LivaNova HCU	3	Water	8.2013	1.7	1.1+1.branch1+1.branch2+2.1	CH.5.LNHCU.1	1.1+1.8+1.branch1+1.branch2+2.1	ERR1463934
10	CH	3	OR	LivaNova HCU	unknown	Water	8.2014	1.8	1.8			ERR1464075
84	D	5	Hospital	Unrelated Patient	UP11	Respiratory sample	1.2014	1.9	1.9	D.5.UP11	1.9	ERR1463918
105	D	5	OR	LivaNova HCU	5	Water	7.2014	1.1	1.1	D.5.LNHCU.4	1.1+1.10	ERR1463973
158	D	16	Production Site, New HCU	Maquet HCU	1	Water	8.2014	1.11	1.11			ERR1464103
178	NL	1	OR	LivaNova HCU	1	Air	2.2015	2.1	2.1	NL.1.LNHCU.1	1.1+2.1	ERR1464025
27	CH	8	Hospital	Unrelated Patient	UP4	Sputum	5.2011	group_3	group_3			ERR1464094
137	D	12	OR	Maquet HCU	1	Water	9.2014	group_4	group_4	D.12.MAHCU.1	1.6+group4	ERR1464122

## Sheet: S3
Metadata of gordonae samples used in the in silico mix simulation
Data taken from SRA database (https://www.ncbi.nlm.nih.gov/sra), from which short seqeunces were obtained.
Sample Name	Experiment Accession	Experiment Title	Organism Name	Instrument	Submitter	Study Accession	Study Title	Sample Accession	Sample Title	Total Size, Mb	Total RUNs	Total Spots	Total Bases	Library Name	Library Strategy	Library Source	Library Selection
g1	SRX3193956	NA	Mycobacterium gordonae	Illumina MiSeq	ModMedMicOxford	SRP117784	Mycobacteria species Raw sequence reads	SRS2520310	NA	327.06	1	1843705	537583487	919de6e0-ae71-453a-9acb-eca11c395588	WGS	GENOMIC	RANDOM
g2	SRX3193909	NA	Mycobacterium gordonae	Illumina MiSeq	ModMedMicOxford	SRP117784	Mycobacteria species Raw sequence reads	SRS2521681	NA	224.08	1	1376783	367990554	6178eb72-4aa2-45f8-ae95-1db7f313004d	WGS	GENOMIC	RANDOM
g3	SRX3193904	NA	Mycobacterium gordonae	Illumina MiSeq	ModMedMicOxford	SRP117784	Mycobacteria species Raw sequence reads	SRS2519829	NA	162.85	1	843773	246214010	bbd82a84-995c-46bd-a91f-d25d60c11ace	WGS	GENOMIC	RANDOM
																				x

## Sheet: S4
Bins constructed from mixtures of reads from both Mycobcaterium chimaera and Mycobacterium gordonae
chimaera sample used in the mix	Number of bins identifed as:	Number of metagenomic bin constructed in PATRIC (https://www.patricbrc.org/)
		Ratio of chimaera reads in the mix / gordonae sample used in the mix
Sample number, van Ingans et al		0.9 / g1	0.9 / g2	0.9 / g3	0.75 / g1	0.75 / g2	0.75 / g3	0.5 / g1	0.5 / g2	0.5 / g3
5	Mycobacterium chimaera	1	1	1	1	1	1	1	1	1
	Mycobacterium gordonae	0	0	0	0	0	0	1	1	1
	other	0	0	0	0	0	0	0	0	0
10	Mycobacterium chimaera	0	1	0	0	0	0	0	0	0
	Mycobacterium gordonae	0	0	0	0	0	0	0	0	0
	other	0	0	0	0	0	0	0	0	0
16	Mycobacterium chimaera	1	1	1	1	1	1	1	1	1
	Mycobacterium gordonae	0	0	0	0	0	0	1	1	1
	other	0	0	0	0	0	0	0	0	0
27	Mycobacterium chimaera	1	1	1	1	1	1	1	1	1
	Mycobacterium gordonae	0	0	0	0	1	0	1	1	1
	other	0	0	0	0	0	0	0	0	0
31	Mycobacterium chimaera	1	1	1	1	1	1	1	1	1
	Mycobacterium gordonae	0	0	0	0	0	0	1	1	1
	other	0	0	0	0	0	0	0	0	0
36	Mycobacterium chimaera	0	0	0	0	0	0	0	0	0
	Mycobacterium gordonae	0	0	0	0	0	0	1	1	1
	other	0	0	0	0	0	0	0	0	0
81	Mycobacterium chimaera	1	1	1	1	1	1	1	1	1
	Mycobacterium gordonae	0	0	0	0	0	0	1	1	1
	other	0	0	0	0	0	0	0	0	0
84	Mycobacterium chimaera	1	1	1	1	1	1	1	1	1
	Mycobacterium gordonae	0	0	0	0	0	0	1	1	1
	other	0	0	0	0	0	0	0	0	0
105	Mycobacterium chimaera	1	1	1	1	1	1	1	1	1
	Mycobacterium gordonae	0	0	0	0	0	0	1	1	1
	other	0	0	0	0	0	0	0	0	0
137	Mycobacterium chimaera	1	1	1	1	1	1	1	1	1
	Mycobacterium gordonae	0	0	0	0	0	0	1	1	1
	other	0	0	0	0	0	0	0	0	0
158	Mycobacterium chimaera	1	1	1	1	1	1	1	1	1
	Mycobacterium gordonae	0	0	0	0	1	0	1	1	1
	other	0	0	0	0	0	0	0	0	0
178	Mycobacterium chimaera	1	1	1	1	1	1	1	1	1
	Mycobacterium gordonae	0	0	0	0	0	0	1	1	1
	other	0	0	0	0	0	0	0	0	0
206	Mycobacterium chimaera	1	1	1	1	1	1	0	0	0
	Mycobacterium gordonae	0	0	0	0	1	0	1	1	1
	other	0	0	0	0	0	0	0	0	0
207	Mycobacterium chimaera	1	1	1	1	1	1	0	0	0
	Mycobacterium gordonae	0	0	0	0	0	0	1	1	1
	other	0	0	0	0	0	0	0	0	0

## Sheet: S5
Reports generated by Patric Metagenomic binning services
Mix Name*	Bin number	Bin quality category	Score	Genome ID	Genome Name	Reference Genome	Coarse consistency (%)	Fine consistency (%)	Completeness (%)	Contamination (%)	Hypothetical (%)	Contig count	DNA size (bp)	Contigs N50 (bp)	Mean Coverage	Potentially Problematic Roles	Good PheS
e16_0.5_g1_0.5	1	good	2081	222805	Mycobacterium chimaera clonal population		98.7	92.8	99.9	9.4	40.26	565	6082448	33046	0	154 roles	Y
e16_0.5_g1_0.5	2	bad	1836	1778.65	Mycobacterium gordonae clonal population		98.7	93.2	98.1	12.6	43.72	934	7688431	25967	0	208 roles	Y
e16_0.5_g2_0.5	1	bad	2017	222805	Mycobacterium chimaera clonal population		98.7	92.4	99.7	10.4	40.48	623	6105970	29101	0	161 roles	Y
e16_0.5_g2_0.5	2	bad	1320	1778.66	Mycobacterium gordonae clonal population		98.7	81.2	100	17.2	41.52	2891	8959939	17569	0	255 roles
e16_0.5_g3_0.5	1	good	2121	222805	Mycobacterium chimaera clonal population		98.8	93.9	99.3	8.9	39.79	525	5978582	33871	0	146 roles	Y
e16_0.5_g3_0.5	2	bad	1743	1778.64	Mycobacterium gordonae clonal population		99.2	92.9	99.5	14.7	42.64	1025	7421072	18482	0	221 roles	Y
e16_0.75_g1_0.25	1	bad	-981	222805	Mycobacterium chimaera clonal population		97.5	63.3	98.1	60.6	38.72	2355	12377163	13474	0	1197 roles
e16_0.75_g2_0.25	1	bad	-1079	222805	Mycobacterium chimaera clonal population		98.2	64.3	97.2	61.9	38.19	2756	11516573	12795	0	1187 roles
e16_0.75_g3_0.25	1	bad	-675	222805	Mycobacterium chimaera clonal population		97.9	63.7	100	54.7	38.16	2536	11564957	13336	0	495 roles
e16_0.9_g1_0.1	1	bad	9	222805	Mycobacterium chimaera clonal population		98.6	69.1	100	41.5	36.11	3074	9033643	31670	0	419 roles
e16_0.9_g2_0.1	1	bad	-227	222805	Mycobacterium chimaera clonal population		98.5	70.4	100	46.7	36.14	2989	8457710	32158	0	402 roles
e16_0.9_g3_0.1	1	bad	-524	222805	Mycobacterium chimaera clonal population		98.1	70.6	100	52.8	36.13	2924	8552619	31723	0	805 roles	Y
e206_0.5_g1_0.5	1	bad	-410	1778.67	Mycobacterium gordonae clonal population		98.2	65.4	99.8	51.8	43.04	1008	13248532	30039	0	1188 roles
e206_0.5_g2_0.5	1	bad	-1091	1778.69	Mycobacterium gordonae clonal population		97.7	62.5	99.8	61.2	41.3	2979	14531377	26087	0	1240 roles
e206_0.5_g3_0.5	1	bad	-419	1778.68	Mycobacterium gordonae clonal population		98.5	65.7	99.7	52.3	42.69	908	12927087	28045	0	1187 roles
e206_0.75_g1_0.25	1	bad	-537	222805	Mycobacterium chimaera clonal population		97.7	65.1	97.5	53.7	41.3	1236	11785217	21443	0	1170 roles
e206_0.75_g2_0.25	1	good	2403	222805	Mycobacterium chimaera clonal population		99	95.5	100	4.1	40.71	250	5930502	58687	0	86 roles	Y
e206_0.75_g2_0.25	2	bad	876	1778.7	Mycobacterium gordonae clonal population		96.5	82.6	83.3	23.1	42.2	2801	6841295	3927	0	236 roles
e206_0.75_g3_0.25	1	bad	-665	222805	Mycobacterium chimaera clonal population		98.4	66	96.9	55.8	40.33	1611	10990005	19951	0	1160 roles
e206_0.9_g1_0.1	1	bad	-76	222805	Mycobacterium chimaera clonal population		98.7	72	100	45.5	38.38	2021	8149260	53276	0	380 roles
e206_0.9_g2_0.1	1	bad	192	222805	Mycobacterium chimaera clonal population		98.7	76.5	100	41.4	37.95	1923	7605173	70171	0	655 roles	Y
e206_0.9_g3_0.1	1	bad	423	222805	Mycobacterium chimaera clonal population		98.5	77.2	100	36.8	38.72	1912	7718387	58687	0	309 roles
e207_0.5_g1_0.5	1	bad	-381	1778.71	Mycobacterium gordonae clonal population		98.2	65.4	99.8	51.6	43.83	741	13405489	36010	0	1188 roles
e207_0.5_g2_0.5	1	bad	-1107	1778.72	Mycobacterium gordonae clonal population		98.1	62.5	99.8	61.3	41.91	3029	14805687	26276	0	1232 roles
e207_0.5_g3_0.5	1	bad	-440	1778.73	Mycobacterium gordonae clonal population		98.4	65.7	99.6	52.5	43.5	931	13127542	29917	0	1188 roles
e207_0.75_g1_0.25	1	bad	-582	222805	Mycobacterium chimaera clonal population		97.9	64.3	99.1	54.5	42.41	1253	12099975	19766	0	1191 roles
e207_0.75_g2_0.25	1	bad	-736	222805	Mycobacterium chimaera clonal population		97.9	65.1	97.1	56.3	40.57	1965	11015043	18307	0	1159 roles
e207_0.75_g3_0.25	1	bad	-664	222805	Mycobacterium chimaera clonal population		97.8	64.8	97.7	55.5	40.81	1644	11138673	19973	0	1156 roles
e207_0.9_g1_0.1	1	bad	783	222805	Mycobacterium chimaera clonal population		98.5	76.8	100	29.4	39.61	1873	7784284	58625	0	315 roles
e207_0.9_g2_0.1	1	bad	128	222805	Mycobacterium chimaera clonal population		98.7	74.8	100	42	39.12	1961	7726549	58626	0	677 roles	Y
e207_0.9_g3_0.1	1	bad	783	222805	Mycobacterium chimaera clonal population		98.5	76.8	100	29.4	39.61	1873	7784284	58625	0	315 roles
e31_0.5_g1_0.5	1	bad	1872	222805	Mycobacterium chimaera clonal population		98.4	91.5	99.2	13.2	39.2	653	5964773	23700	0	200 roles	Y
e31_0.5_g1_0.5	2	bad	1822	1778.76	Mycobacterium gordonae clonal population		98.3	92.8	97.5	12.7	43.78	911	7712399	26781	0	219 roles	Y
e31_0.5_g2_0.5	1	bad	1955	222805	Mycobacterium chimaera clonal population		98.7	91.5	98.6	11.3	39.1	721	5954849	23880	0	189 roles	Y
e31_0.5_g2_0.5	2	bad	240	1778.75	Mycobacterium gordonae clonal population		98.7	81.3	99.5	38.6	42.32	2876	9022817	17182	0	629 roles	Y
e31_0.5_g3_0.5	1	good	2093	222805	Mycobacterium chimaera clonal population		98.7	92.7	99.7	9	39.85	657	5932701	23055	0	148 roles	Y
e31_0.5_g3_0.5	2	bad	1791	1778.74	Mycobacterium gordonae clonal population		99.1	93	99.3	13.7	42.78	1023	7356314	17990	0	218 roles	Y
e31_0.75_g1_0.25	1	bad	-918	222805	Mycobacterium chimaera clonal population		97.9	63.2	98.6	60	39.37	1997	12250389	15548	0	1199 roles
e31_0.75_g2_0.25	1	bad	-1103	222805	Mycobacterium chimaera clonal population		98	64.6	97.7	62.3	38.38	2857	11561539	10867	0	1188 roles
e31_0.75_g3_0.25	1	bad	-999	222805	Mycobacterium chimaera clonal population		97.7	63.7	97.2	60.7	38.71	2442	11544965	12219	0	1192 roles
e31_0.9_g1_0.1	1	bad	-712	222805	Mycobacterium chimaera clonal population		98.1	67.6	100	55.5	36.17	3125	8998630	26734	0	889 roles	Y
e31_0.9_g2_0.1	1	bad	-500	222805	Mycobacterium chimaera clonal population		99	71.6	100	52.3	36.53	3003	8402162	26691	0	790 roles	Y
e31_0.9_g3_0.1	1	bad	-801	222805	Mycobacterium chimaera clonal population		98.2	68.5	100	57.9	36.14	2916	8586909	32145	0	427 roles
e36_0.5_g1_0.5	1	bad	-427	1778.77	Mycobacterium gordonae clonal population		98.4	65.4	100	51.7	43.64	1192	13339600	21632	0	1072 roles
e36_0.5_g2_0.5	1	bad	-1151	1778.79	Mycobacterium gordonae clonal population		98.2	63.8	99.7	61.7	42.69	3317	14755324	17583	0	1218 roles
e36_0.5_g3_0.5	1	bad	-531	1778.78	Mycobacterium gordonae clonal population		98.5	65.4	99.6	53.6	43.35	1264	12963650	18764	0	1187 roles
e36_0.75_g1_0.25	0
e36_0.75_g2_0.25	0
e36_0.75_g3_0.25	0
e36_0.9_g1_0.1	0
e36_0.9_g2_0.1	0
e36_0.9_g3_0.1	0
e5_0.5_g1_0.5	1	good	2262	1778.81	Mycobacterium gordonae clonal population		99.2	96.5	99.2	5.3	45.58	607	7589704	28557	0	93 roles	Y
e5_0.5_g1_0.5	2	bad	2386	222805	Mycobacterium chimaera clonal population		98.5	96	100	4	43.74	226	6134730	55864	0	54 roles
e5_0.5_g2_0.5	1	good	2445	222805	Mycobacterium chimaera clonal population		98.9	95.3	99.9	2.5	43.07	362	6182658	50247	0	76 roles	Y
e5_0.5_g2_0.5	2	bad	484	1778.82	Mycobacterium gordonae clonal population		99	83.6	99.5	34.5	42.79	2685	8817458	17032	0	556 roles	Y
e5_0.5_g3_0.5	1	good	2480	222805	Mycobacterium chimaera clonal population		99	95.7	100	2.1	43.33	239	6178072	50856	0	69 roles	Y
e5_0.5_g3_0.5	2	good	2094	1778.8	Mycobacterium gordonae clonal population		98.6	95	98.2	8	44.73	760	7184968	19772	0	143 roles	Y
e5_0.75_g1_0.25	1	bad	-610	222805	Mycobacterium chimaera clonal population		97.9	64.4	98.3	54.6	42.46	1411	12151466	17680	0	1188 roles
e5_0.75_g2_0.25	1	bad	-689	222805	Mycobacterium chimaera clonal population		98.5	64.6	100	55.6	40.94	2045	11349506	18348	0	1024 roles	Y
e5_0.75_g3_0.25	1	bad	-517	222805	Mycobacterium chimaera clonal population		98.1	65.3	100	53.1	41.74	1570	11315899	21462	0	1018 roles	Y
e5_0.9_g1_0.1	1	bad	-42	222805	Mycobacterium chimaera clonal population		98.2	72.5	100	44.2	40.85	2140	8473848	45876	0	373 roles
e5_0.9_g2_0.1	1	bad	-108	222805	Mycobacterium chimaera clonal population		98.7	75.6	94.5	45.6	40.28	1944	7909083	52309	0	812 roles
e5_0.9_g3_0.1	1	bad	148	222805	Mycobacterium chimaera clonal population		98.4	75.1	100	41.5	40.47	1904	7979726	52833	0	338 roles
e81_0.5_g1_0.5	1	good	2556	222805	Mycobacterium chimaera clonal population		98.8	96	100	1.2	40.5	245	5927146	48730	0	61 roles	Y
e81_0.5_g1_0.5	2	good	2260	1778.83	Mycobacterium gordonae clonal population		99	96.2	98.9	5.4	44.6	606	7419435	27527	0	104 roles	Y
e81_0.5_g2_0.5	1	good	2397	222805	Mycobacterium chimaera clonal population		98.7	95.1	99.9	3.8	41.1	370	6043712	46667	0	89 roles	Y
e81_0.5_g2_0.5	2	bad	492	1778.94	Mycobacterium gordonae clonal population		98.8	82.9	99.2	34.3	42.27	2651	8823506	19708	0	549 roles	Y
e81_0.5_g3_0.5	1	good	2556	222805	Mycobacterium chimaera clonal population		98.6	96.2	99.2	1.2	40.02	238	5840358	52263	0	64 roles	Y
e81_0.5_g3_0.5	2	good	2074	1778.93	Mycobacterium gordonae clonal population		99.2	94.7	99	8.6	44.31	749	7270494	20739	0	145 roles	Y
e81_0.75_g1_0.25	1	bad	-474	222805	Mycobacterium chimaera clonal population		98.4	65.2	100	52.8	40.55	1401	11786575	17316	0	1035 roles	Y
e81_0.75_g2_0.25	1	bad	-451	222805	Mycobacterium chimaera clonal population		97.8	63.9	100	51	39.02	2083	11084622	15717	0	492 roles
e81_0.75_g3_0.25	1	bad	-550	222805	Mycobacterium chimaera clonal population		98.2	65.6	100	54	39.39	1715	11129510	17410	0	1021 roles	Y
e81_0.9_g1_0.1	1	bad	-96	222805	Mycobacterium chimaera clonal population		98.6	71	100	45.8	36.92	2111	8179061	48954	0	785 roles	Y
e81_0.9_g2_0.1	1	bad	142	222805	Mycobacterium chimaera clonal population		98.6	75.2	100	42.1	37.4	1978	7700769	64337	0	683 roles	Y
e81_0.9_g3_0.1	1	bad	121	222805	Mycobacterium chimaera clonal population		98.2	75.8	100	42.9	37.5	1843	7700516	49025	0	328 roles
e10_0.5_g1_0.5	0
e10_0.5_g2_0.5	0
e10_0.5_g3_0.5	0
e10_0.75_g1_0.25	0
e10_0.75_g2_0.25	0
e10_0.75_g3_0.25	0
e10_0.9_g1_0.1	0
e10_0.9_g2_0.1	1	bad	114	222805	Mycobacterium chimaera clonal population		98.7	76	100	42.1	39.07	2187	7916008	48970	0	666 roles	Y
e10_0.9_g3_0.1	0
e105_0.5_g1_0.5	1	good	2375	222805	Mycobacterium chimaera clonal population		98.9	94.9	99.9	3.8	43.97	285	6267099	42944	0	88 roles	Y
e105_0.5_g1_0.5	1	good	2205	1778.9	Mycobacterium gordonae clonal population		98.2	95.3	97.4	6.1	44.48	573	7512354	28384	0	127 roles	Y
e105_0.5_g2_0.5	1	good	2358	222805	Mycobacterium chimaera clonal population		98.8	95.1	99.8	4	43.37	426	6319841	44226	0	92 roles	Y
e105_0.5_g2_0.5	1	bad	520	1778.92	Mycobacterium gordonae clonal population		98.8	82.1	99.2	33.4	42.5	2712	8815636	16035	0	541 roles	Y
e105_0.5_g3_0.5	1	good	2491	222805	Mycobacterium chimaera clonal population		99	96.1	99.9	1.9	43.22	280	6261182	44488	0	64 roles	Y
e105_0.5_g3_0.5	1	good	2123	1778.91	Mycobacterium gordonae clonal population		99.1	95	99.3	7.7	44.22	774	7229557	18015	0	131 roles	Y
e105_0.75_g1_0.25	1	bad	-568	222805	Mycobacterium chimaera clonal population		97.8	64.3	98.7	54	42.33	1333	12252173	18700	0	1171 roles
e105_0.75_g2_0.25	1	bad	-654	222805	Mycobacterium chimaera clonal population		98	63.7	100	54.7	40.88	2052	11519515	18152	0	493 roles
e105_0.75_g3_0.25	1	bad	-622	222805	Mycobacterium chimaera clonal population		98	65.7	98.2	54.9	41.04	1649	11382041	20658	0	1150 roles
e105_0.9_g1_0.1	1	bad	425	222805	Mycobacterium chimaera clonal population		98.7	72.7	100	35.1	39.27	2196	8607088	44159	0	371 roles
e105_0.9_g2_0.1	1	bad	245	222805	Mycobacterium chimaera clonal population		99	77.7	100	40.1	39.66	1996	7991170	50168	0	619 roles	Y
e105_0.9_g3_0.1	1	bad	409	222805	Mycobacterium chimaera clonal population		98.5	77.2	100	36.8	40.05	1910	8069182	50203	0	309 roles
e137_0.5_g1_0.5	1	good	2553	222805	Mycobacterium chimaera clonal population		98.4	95.8	98.1	1.2	39.28	189	5610431	56672	0	77 roles	Y
e137_0.5_g1_0.5	2	good	2166	1778.87	Mycobacterium gordonae clonal population		99	95.4	98.9	7.1	44.6	613	7520869	28374	0	127 roles	Y
e137_0.5_g2_0.5	1	good	2468	222805	Mycobacterium chimaera clonal population		98.8	95.7	100	3	39.14	328	5716579	55786	0	79 roles	Y
e137_0.5_g2_0.5	2	bad	599	1778.88	Mycobacterium gordonae clonal population		99	83.9	99.4	32.5	42.64	2575	8766273	18847	0	533 roles
e137_0.5_g3_0.5	1	good	2604	222805	Mycobacterium chimaera clonal population		99	96.7	99.9	0.8	39.02	187	5629916	54848	0	50 roles	Y
e137_0.5_g3_0.5	2	good	2207	1778.89	Mycobacterium gordonae clonal population		99.3	96.2	99.2	6.3	44.49	730	7193266	20607	0	114 roles	Y
e137_0.75_g1_0.25	1	bad	-533	222805	Mycobacterium chimaera clonal population		97.5	64.1	97.9	53.7	39.84	1275	11495180	19139	0	1190 roles
e137_0.75_g2_0.25	1	bad	-793	222805	Mycobacterium chimaera clonal population		98.2	64.4	96.9	57.5	38.91	2005	10903780	18275	0	1171 roles
e137_0.75_g3_0.25	1	bad	-676	222805	Mycobacterium chimaera clonal population		97.9	65.9	97.5	56.3	38.82	1668	10642564	19477	0	1167 roles
e137_0.9_g1_0.1	1	bad	69	222805	Mycobacterium chimaera clonal population		98.9	72.1	100	42.9	36.08	2102	7861322	49481	0	378 roles
e137_0.9_g2_0.1	1	bad	1281	222805	Mycobacterium chimaera clonal population		98.7	76.9	100	20	36.77	1892	7303913	63888	0	313 roles
e137_0.9_g3_0.1	1	bad	72	222805	Mycobacterium chimaera clonal population		98.7	76.8	100	44.2	36.77	1864	7438995	56677	0	315 roles
e158_0.5_g1_0.5	1	good	2583	222805	Mycobacterium chimaera clonal population		99	96.8	100	0.9	40.59	210	5901601	57705	0	50 roles	Y
e158_0.5_g1_0.5	2	good	2286	1778.97	Mycobacterium gordonae clonal population		98.8	96.4	99.2	5.1	44.3	583	7424248	29186	0	101 roles	Y
e158_0.5_g2_0.5	1	good	2466	222805	Mycobacterium chimaera clonal population		99	95.8	99.8	2.8	40.15	341	5971805	54171	0	75 roles	Y
e158_0.5_g2_0.5	2	bad	441	1778.96	Mycobacterium gordonae clonal population		98.9	82.2	99.9	35.1	41.98	2790	8758077	15968	0	558 roles	Y
e158_0.5_g3_0.5	1	good	2570	222805	Mycobacterium chimaera clonal population		99.1	96.5	99.9	1.2	39.97	202	5918958	62637	0	52 roles	Y
e158_0.5_g3_0.5	2	good	2107	1778.95	Mycobacterium gordonae clonal population		99	95	99.2	8	44.35	761	7195723	19829	0	132 roles	Y
e158_0.75_g1_0.25	1	bad	-539	222805	Mycobacterium chimaera clonal population		98	65.6	98.7	54.1	40.3	1334	11818460	18654	0	1171 roles
e158_0.75_g2_0.25	1	good	2421	222805	Mycobacterium chimaera clonal population		99.2	95.5	100	3.8	40.32	258	5970283	67152	0	78 roles	Y
e158_0.75_g2_0.25	2	bad	1207	1778.98	Mycobacterium gordonae clonal population		98.2	83.6	83.3	16.7	41.69	2852	6913915	3898	0	222 roles
e158_0.75_g3_0.25	1	bad	-515	222805	Mycobacterium chimaera clonal population		97.9	64.8	100	53.3	39.78	1587	11092306	21214	0	1027 roles	Y
e158_0.9_g1_0.1	1	bad	271	222805	Mycobacterium chimaera clonal population		98.8	71.9	100	38.5	37.36	2137	8203239	47850	0	381 roles
e158_0.9_g2_0.1	1	bad	166	222805	Mycobacterium chimaera clonal population		98.9	74.9	100	41.7	36.82	1970	7630305	55923	0	667 roles
e158_0.9_g3_0.1	1	bad	344	222805	Mycobacterium chimaera clonal population		98.5	76.4	100	38.5	37.4	1889	7738510	50942	0	320 roles
e178_0.5_g1_0.5	1	good	2529	222805	Mycobacterium chimaera clonal population		99	96.2	99.8	0.9	44.08	317	6521001	46821	0	58 roles	Y
e178_0.5_g1_0.5	2	good	2344	1778.99	Mycobacterium gordonae clonal population		99.1	96.6	99.1	4	44.37	558	7246444	29150	0	87 roles	Y
e178_0.5_g2_0.5	1	good	2378	222805	Mycobacterium chimaera clonal population		98.8	95.3	99.9	3.6	43.46	442	6591218	39923	0	87 roles	Y
e178_0.5_g2_0.5	2	bad	1366	1778.1	Mycobacterium gordonae clonal population		98.9	83.8	100	17.2	42.05	2666	8564303	18963	0	220 roles
e178_0.5_g3_0.5	1	good	2524	222805	Mycobacterium chimaera clonal population		98.7	96	99.7	1	43.69	323	6439564	40754	0	59 roles	Y
e178_0.5_g3_0.5	2	good	2140	1778.1	Mycobacterium gordonae clonal population		99	94.8	99.2	7.5	43.77	722	7094959	20860	0	133 roles	Y
e178_0.75_g1_0.25	1	bad	-446	222805	Mycobacterium chimaera clonal population		98.5	65.8	100	52.1	41.91	1397	12271936	16165	0	1037 roles	Y
e178_0.75_g2_0.25	1	bad	-705	222805	Mycobacterium chimaera clonal population		98.1	64.2	100	55.6	40.41	2215	11545005	16031	0	1038 roles	Y
e178_0.75_g3_0.25	1	bad	-374	222805	Mycobacterium chimaera clonal population		98.5	65.4	100	50	41.44	1730	11736850	16212	0	469 roles
e178_0.9_g1_0.1	1	bad	-105	222805	Mycobacterium chimaera clonal population		98.7	72.7	100	45.6	39.76	2200	8592357	39472	0	759 roles	Y
e178_0.9_g2_0.1	1	bad	122	222805	Mycobacterium chimaera clonal population		99	74.7	100	41.8	39.42	2076	8085243	43149	0	671 roles	Y
e178_0.9_g3_0.1	1	bad	170	222805	Mycobacterium chimaera clonal population		98.6	75.8	100	41.1	40.28	1983	8184695	45823	0	668 roles	Y
e27_0.5_g1_0.5	1	good	2519	222805	Mycobacterium chimaera clonal population		99.2	96.7	100	1.8	41.68	273	6165159	42593	0	56 roles	Y
e27_0.5_g1_0.5	2	good	2284	1778.1	Mycobacterium gordonae clonal population		99.2	96.5	99.2	5.2	44.29	563	7323429	28614	0	99 roles	Y
e27_0.5_g2_0.5	1	good	2398	222805	Mycobacterium chimaera clonal population		99.3	95.9	100	4	40.6	403	6092485	45584	0	80 roles	Y
e27_0.5_g2_0.5	2	bad	477	1778.1	Mycobacterium gordonae clonal population		98.3	81.9	98.9	34.6	41.38	2608	8560941	17408	0	582 roles	Y
e27_0.5_g3_0.5	1	good	2505	222805	Mycobacterium chimaera clonal population		99.1	96.4	99.6	2.2	40.65	251	5903376	46096	0	67 roles	Y
e27_0.5_g3_0.5	2	good	2155	1778.1	Mycobacterium gordonae clonal population		98.8	96.1	98.6	7.5	43.43	684	6952353	21552	0	129 roles	Y
e27_0.75_g1_0.25	1	bad	-570	222805	Mycobacterium chimaera clonal population		98.2	65.2	98.1	54.2	40.7	1447	11857448	17011	0	1181 roles
e27_0.5_g2_0.5	1	good	2398	222805	Mycobacterium chimaera clonal population		99.3	95.9	100	4	40.6	403	6092485	45584	0	80 roles	Y
e27_0.5_g2_0.5	2	bad	477	1778.1	Mycobacterium gordonae clonal population		98.3	81.9	98.9	34.6	41.38	2608	8560941	17408	0	582 roles	Y
e27_0.75_g3_0.25	1	bad	-653	222805	Mycobacterium chimaera clonal population		98.5	66.2	97.8	55.9	39.19	1661	10995742	16590	0	1163 roles
e27_0.9_g1_0.1	1	bad	-117	222805	Mycobacterium chimaera clonal population		99	72.8	100	46.2	37.46	2265	8127956	39233	0	764 roles	Y
e27_0.9_g2_0.1	1	bad	179	222805	Mycobacterium chimaera clonal population		99	77.5	100	41.7	37.55	2043	7466741	47855	0	662 roles	Y
e27_0.9_g3_0.1	1	bad	267	222805	Mycobacterium chimaera clonal population		99.1	77.5	100	40.4	36.88	1881	7452015	49594	0	621 roles	Y
e84_0.5_g1_0.5	1	good	2560	222805	Mycobacterium chimaera clonal population		98.9	96.4	99.8	1.1	41.11	219	5916234	54413	0	58 roles	Y
e84_0.5_g1_0.5	2	good	2231	1778.86	Mycobacterium gordonae clonal population		99.2	95.7	99.2	6	44.47	592	7457667	27691	0	110 roles	Y
e84_0.5_g2_0.5	1	good	2423	222805	Mycobacterium chimaera clonal population		98.7	95.4	99.3	3.4	40.65	326	6010332	50607	0	87 roles	Y
e84_0.5_g2_0.5	2	bad	481	1778.85	Mycobacterium gordonae clonal population		98.8	82.7	99.5	34.5	42.55	2643	8853222	18000	0	553 roles	Y
e84_0.5_g3_0.5	1	good	2548	222805	Mycobacterium chimaera clonal population		98.9	96	99.9	1.4	40.49	218	5991903	55118	0	60 roles	Y
e84_0.5_g3_0.5	2	good	2182	1778.84	Mycobacterium gordonae clonal population		99.2	95.9	98.8	6.8	43.86	725	7102179	19308	0	119 roles	Y
e84_0.75_g1_0.25	1	bad	-541	222805	Mycobacterium chimaera clonal population		98.2	65.7	97.8	54	40.92	1265	11890931	20237	0	1173 roles
e84_0.75_g2_0.25	1	bad	-495	222805	Mycobacterium chimaera clonal population		98.2	64.3	100	52	39.37	2029	11061894	19831	0	487 roles
e84_0.75_g3_0.25	1	bad	-399	222805	Mycobacterium chimaera clonal population		97.9	65.1	100	51	39.62	1626	11157616	19651	0	475 roles
e84_0.9_g1_0.1	1	bad	368	222805	Mycobacterium chimaera clonal population		98.8	72.3	100	36.8	37.15	2082	8154240	47997	0	376 roles
e84_0.9_g2_0.1	1	bad	231	222805	Mycobacterium chimaera clonal population		98.7	73.9	100	40	37.65	1977	7690727	55387	0	354 roles
e84_0.9_g3_0.1	1	bad	602	222805	Mycobacterium chimaera clonal population		98.7	76.2	100	33.3	37.62	1864	7667488	60069	0	323 roles
*Mix names follow the convention: 'e' (which stands for chimaera from the ECDC study), chimaera strain sample number from van ingen et all, ratio of the chimaera sample in the read mix, gordone sample name, and ratio of gordonae sample in the read mix, all separated by underscores.

## Sheet: S6
SNP Genotype call identity between chimaera bins from the read mixtures, and bins from the corresponding non-mixed chimaera sample
chimaera sample used in the mix	Metagenomic bin
	Ratio of chimaera reads in the mix / gordonae sample used in the mix
Sample number, van Ingans et al	0.9 / g1	0.9 / g2	0.9 / g3	0.75 / g1	0.75 / g2	0.75 / g3	0.5 / g1	0.5 / g2	0.5 / g3
5	0.999098	0.998578	0.99841	0.998301	0.997923	0.994922	0.998132	0.997489	0.997776
10	No chimaera bin was constructed	0.99828	No chimaera bin was constructed	No chimaera bin was constructed	No chimaera bin was constructed	No chimaera bin was constructed	No chimaera bin was constructed	No chimaera bin was constructed	No chimaera bin was constructed
16	0.997012	0.996149	0.995805	0.996744	0.995434	0.99606	0.995541	0.9915	0.993573
27	0.998492	0.998394	0.997974	0.996759	0.998353	0.998566	0.994885	0.996671	0.997981
31	0.995181	0.996702	0.995942	0.992606	0.992726	0.993378	0.992374	0.989652	0.992676
36	No chimaera bin was constructed	No chimaera bin was constructed	No chimaera bin was constructed	No chimaera bin was constructed	No chimaera bin was constructed	No chimaera bin was constructed	No chimaera bin was constructed	No chimaera bin was constructed	No chimaera bin was constructed
81	0.998592	0.998463	0.997709	0.998112	0.997527	0.997388	0.996354	0.994195	0.997179
84	0.998835	0.998115	0.998421	0.995799	0.998285	0.995816	0.997157	0.995605	0.997992
105	0.997243	0.998075	0.99834	0.997539	0.996847	0.996242	0.996708	0.996436	0.995708
137	0.999072	0.999108	0.999177	0.998451	0.998516	0.999175	0.997642	0.99692	0.998027
158	0.999216	0.998772	0.998987	0.998906	0.998883	0.996343	0.997903	0.998768	0.998987
178	0.997236	0.997928	0.99793	0.996464	0.997301	0.996194	0.997469	0.994093	0.997052
206	0.998041	0.998418	0.998868	0.997897	0.997401	0.995385	No chimaera bin was constructed	No chimaera bin was constructed	No chimaera bin was constructed
207	0.999175	0.998899	0.999175	0.997902	0.996921	0.995955	No chimaera bin was constructed	No chimaera bin was constructed	No chimaera bin was constructed

## Sheet: S7
SNP Genotype call identity between chimaera bins from the read mixtures and mapping non-mixed reads to reference genome
chimaera sample name	chimaera ratio in the mixture	gordonae sample name	gordonae ratio in the mixture	Number of identical genotype calls	Number of different genotype calls	Number of genotype calls missing, low covered or un-definitive in the mapping	Success rate (identical genotype call out of total SNP number)	Identical genotype call out of total SNP number when comparing to other samples
105	0.5	g1	0.5	28157	106	211	0.988867	0.840864
105	0.75	g1	0.25	28764	65	271	0.988454	0.840999
105	0.9	g1	0.1	28921	76	286	0.987638	0.840206
137	0.5	g1	0.5	27753	69	771	0.970622	0.740187
137	0.75	g1	0.25	28299	51	958	0.965573	0.741032
137	0.9	g1	0.1	28304	50	940	0.966205	0.74086
158	0.5	g1	0.5	28496	85	230	0.989067	0.838904
158	0.75	g1	0.25	29121	44	278	0.989064	0.838278
158	0.9	g1	0.1	29248	39	264	0.989747	0.838807
16	0.5	g1	0.5	28291	137	154	0.989819	0.837436
16	0.75	g1	0.25	28757	104	244	0.988043	0.83715
16	0.9	g1	0.1	29075	81	276	0.98787	0.837201
178	0.5	g1	0.5	28032	230	431	0.976963	0.286795
178	0.75	g1	0.25	28348	254	542	0.972687	0.292093
178	0.9	g1	0.1	28484	218	542	0.974012	0.293089
206	0.75	g1	0.25	28787	93	337	0.985283	0.834517
206	0.9	g1	0.1	28833	97	341	0.985036	0.834785
207	0.75	g1	0.25	28866	113	359	0.983912	0.833955
207	0.9	g1	0.1	28967	49	324	0.987287	0.836864
27	0.5	g1	0.5	27943	220	580	0.972167	0.241769
27	0.75	g1	0.25	27989	166	733	0.96888	0.247161
27	0.9	g1	0.1	28086	185	712	0.969051	0.241259
31	0.5	g1	0.5	27222	167	531	0.975	0.837846
31	0.75	g1	0.25	28076	197	779	0.966405	0.835241
31	0.9	g1	0.1	28274	103	819	0.96842	0.837055
5	0.5	g1	0.5	28262	75	315	0.986388	0.840677
5	0.75	g1	0.25	28744	49	475	0.982096	0.84073
5	0.9	g1	0.1	28733	51	422	0.983805	0.840743
81	0.5	g1	0.5	28258	117	245	0.987352	0.839218
81	0.75	g1	0.25	28903	64	306	0.98736	0.838947
81	0.9	g1	0.1	28939	38	293	0.988691	0.839993
84	0.5	g1	0.5	28328	99	251	0.987796	0.839133
84	0.75	g1	0.25	28821	144	292	0.985098	0.836635
84	0.9	g1	0.1	29056	46	285	0.988737	0.839685
10	0.9	g2	0.1	28622	63	588	0.977761	0.840803
105	0.5	g2	0.5	28238	96	211	0.989245	0.841327
105	0.75	g2	0.25	28725	99	281	0.986944	0.839446
105	0.9	g2	0.1	28987	57	295	0.988002	0.840642
137	0.5	g2	0.5	27553	100	761	0.969698	0.738527
137	0.75	g2	0.25	28290	56	817	0.970065	0.740607
137	0.9	g2	0.1	28351	46	884	0.968239	0.740449
158	0.5	g2	0.5	28335	44	214	0.990977	0.840663
158	0.75	g2	0.25	28520	30	244	0.990484	0.839608
158	0.9	g2	0.1	29183	35	276	0.989455	0.838699
16	0.5	g2	0.5	27915	269	180	0.98417	0.832837
16	0.75	g2	0.25	28969	94	287	0.987019	0.835727
16	0.9	g2	0.1	29071	66	318	0.986963	0.835523
178	0.5	g2	0.5	27891	303	443	0.97395	0.282362
178	0.75	g2	0.25	28452	225	539	0.97385	0.294413
178	0.9	g2	0.1	28549	205	485	0.976401	0.294527
206	0.75	g2	0.25	28219	112	304	0.985472	0.834876
206	0.9	g2	0.1	28829	89	338	0.985405	0.834983
207	0.75	g2	0.25	28671	155	324	0.983568	0.833253
207	0.9	g2	0.1	28868	102	346	0.984718	0.834587
27	0.5	g2	0.5	27810	217	414	0.977814	0.234837
27	0.75	g2	0.25	28115	203	659	0.970252	0.243216
27	0.9	g2	0.1	28190	191	564	0.973916	0.241383
31	0.5	g2	0.5	27069	263	546	0.970981	0.833791
31	0.75	g2	0.25	27964	174	719	0.969054	0.835863
31	0.9	g2	0.1	28209	75	775	0.970749	0.839261
5	0.5	g2	0.5	28176	84	317	0.985968	0.840282
5	0.75	g2	0.25	28787	61	401	0.984205	0.840359
5	0.9	g2	0.1	28725	56	419	0.983733	0.840208
81	0.5	g2	0.5	28118	175	263	0.984662	0.836555
81	0.75	g2	0.25	28891	85	281	0.98749	0.839041
81	0.9	g2	0.1	29057	50	294	0.9883	0.839507
84	0.5	g2	0.5	27999	137	259	0.986054	0.837157
84	0.75	g2	0.25	29023	56	290	0.988219	0.839749
84	0.9	g2	0.1	29005	63	284	0.988178	0.839483
105	0.5	g3	0.5	28093	114	214	0.988459	0.840637
105	0.75	g3	0.25	28912	91	332	0.98558	0.837955
105	0.9	g3	0.1	28906	46	294	0.988374	0.841104
137	0.5	g3	0.5	27791	64	721	0.972529	0.740549
137	0.75	g3	0.25	28411	60	980	0.964687	0.738645
137	0.9	g3	0.1	28417	43	936	0.966696	0.74041
158	0.5	g3	0.5	28559	34	240	0.990497	0.840917
158	0.75	g3	0.25	29118	56	282	0.988525	0.838598
158	0.9	g3	0.1	28559	34	240	0.990497	0.840917
16	0.5	g3	0.5	28197	183	192	0.986875	0.8363
16	0.75	g3	0.25	28859	86	370	0.984445	0.833703
16	0.9	g3	0.1	29094	94	342	0.985235	0.834936
178	0.5	g3	0.5	28023	231	436	0.976751	0.287034
178	0.75	g3	0.25	28494	223	553	0.973488	0.292347
178	0.9	g3	0.1	28566	202	519	0.975382	0.294434
206	0.75	g3	0.25	28793	150	351	0.982898	0.832548
206	0.9	g3	0.1	28970	69	342	0.986011	0.835676
207	0.75	g3	0.25	28722	143	343	0.983361	0.832834
207	0.9	g3	0.1	28967	49	324	0.987287	0.836864
27	0.5	g3	0.5	27810	197	352	0.980641	0.234247
27	0.75	g3	0.25	28203	190	517	0.975545	0.23896
27	0.9	g3	0.1	28163	211	452	0.977	0.239179
31	0.5	g3	0.5	27248	203	561	0.972726	0.836252
31	0.75	g3	0.25	28237	98	835	0.968015	0.836104
31	0.9	g3	0.1	28281	83	835	0.968561	0.836864
5	0.5	g3	0.5	28250	82	306	0.986452	0.840742
5	0.75	g3	0.25	28547	136	446	0.98002	0.836412
5	0.9	g3	0.1	28771	52	416	0.983994	0.840077
81	0.5	g3	0.5	28149	83	250	0.988308	0.839504
81	0.75	g3	0.25	28926	56	260	0.989194	0.840144
81	0.9	g3	0.1	29040	81	295	0.987218	0.838934
84	0.5	g3	0.5	28240	68	251	0.98883	0.840301
84	0.75	g3	0.25	29038	70	295	0.987586	0.838537
84	0.9	g3	0.1	29029	47	278	0.988928	0.839812
						Average:	0.981514	0.72939
