# Supplementary material for: Mycobacterium intracellulare subsp. chimaera from Cardio Surgery Heating-Cooling Units and from Clinical Samples in Israel Are Genetically Unrelated
Source: Pathogens. 2021 Oct 27;10(11):1392. doi: 10.3390/pathogens10111392 (PMC8624631; doi:10.3390/pathogens10111392)
Supplement: Supplementary file 1 [file pathogens-10-01392-s001.zip › supplementary/Table S1.xlsx]

## Sheet: Table S
Bin name	Sample	Source	Most similar genome to bin/s (# K-mers)	Score	Genome ID	Reference Genome used ID	Reference genome species	Coarse consistency (%)	Fine consistency (%)	Completeness (%)	Contamination (%)	Contig count	DNA size (bp)	Contigs N50 (bp)	Mean Coverage	Potentially Problematic Roles	Good PheS	GC content (%)	PATRIC CDS	tRNA	rRNA	Included in downstream analysis
M1 chimaera	M1	clinical: sputum	M. chimaera strain MCIMRL2 (920)	1036	1.33542e+06	1.33542e+06	Mycobacterium intracellulare	98.9	92.8	100	19.5	196	6508810	139471	282.4	166 roles	Y	67.6848	6346	50	6	V
M2 chimaera	M2	clinical: sputum	M. sp. TKK-01-0059 (874)	1020	1.32427e+06	1.32427e+06	Mycobacterium sp. TKK-01-0059	99.3	96.9	87.9	18.3	198	5650232	129130	505.25	367 roles	Y	67.82711	5537	47	3	V
M3 chimaera	M3	clinical: sputum	M. chimaera strain ZUERICH-2 (896)	1627	1.16829e+06	1.16829e+06	Mycobacterium sp. MOTT36Y	99	95.6	100	8.3	278	6051797	124860	442.19	122 roles	Y	67.66803	6013	49	3	V
M4 chimaera	M4	clinical: sputum	M. chimaera strain ZUERICH-1 (805)	1929	1335421.17	1.33542e+06	Mycobacterium intracellulare	99	96.7	100	2.5	177	6353111	89591	17.82	52 roles	Y	67.55333	6256	49	3	V
M5 chimaera	M5	clinical: sputum	M. chimaera strain ZUERICH-1 (325)	1923	1335421.8	1.33542e+06	Mycobacterium intracellulare	98.8	96.2	100	2.5	194	6092397	137964	19.68	65 roles	Y	67.74314	5953	47	3	V
M6 chimaera	M6	clinical: sputum	[M. chimaera strain DSM 44623 (880)	2014	1335421.9	1.33542e+06	Mycobacterium intracellulare	98.8	97.2	100	0.9	104	6256801	191538	14.28	44 roles	Y	67.5089	6177	78	3	V
M7 chimaera	M7	clinical: sputum	M. chimaera strain DSM 44623 (893)	2013	3	1.33542e+06	Mycobacterium intracellulare	98.8	97.1	100	0.9	148	6167279	119294	16.27	44 roles	Y	67.555626	6080	78	3	V
M8 chimaera	M8	clinical: sputum	M. chimaera strain DSM 44623 (903)	2015	1335421.15	1.33542e+06	Mycobacterium intracellulare	98.8	97.3	100	0.9	131	6248682	174064	20.19	43 roles	Y	67.52395	6173	78	3	V
M9 chimaera	M9	clinical: thoracic biopsy	M. chimaera strain DSM 44623 (873)	2013	1.33542e+06	1.33542e+06	Mycobacterium intracellulare	98.8	97.1	100	0.9	125	6275377	142764	18.61	44 roles	Y	67.512505	6189	78	3	V
M10 intracellulare	M10	clinical: pleural fluid	M. intracellulare MIN_061107_1834 (801)	1723	1.33542e+06	1.33542e+06	Mycobacterium intracellulare	98.7	96.2	100	6.5	193	5654166	128650	507.29	61 roles	Y	67.866	5535	46	3	V
M11 chimaera	M11	HCU	M. chimaera strain CDC 2015-22-71 (987)	2007	1335421.10	1.33542e+06	Mycobacterium intracellulare	98.8	96.6	100	0.9	137	6224337	191531	20.75	52 roles	Y	67.56588	6052	49	3	V
M12 chimaera	M12	HCU	M. chimaera strain CDC 2015-22-71 (987)	2010	1335421.11	1.33542e+06	Mycobacterium intracellulare	98.7	96.8	100	0.9	135	6201789	234877	20.46	48 roles	Y	67.560875	6045	48	3	V
M13 chimaera	M13	HCU	M. chimaera strain ZUERICH-2 (963)	1907	1168287.5	1.16829e+06	Mycobacterium sp. MOTT36Y	98.8	97	100	3	156	6606369	121606	19.7	86 roles	Y	67.35812	6480	49	3	V
M14 chimaera	M14	HCU	M. chimaera strain ZUERICH-1 (1000)	1813	1335421.12	1.33542e+06	Mycobacterium intracellulare	98.8	93.9	100	4.2	141	6568627	180953	22.2	105 roles	Y	67.5311	6358	49	3	V
M15 chimaera	M15	HCU	M. chimaera strain ZUERICH-1 (999)	2006	1335421.13	1.33542e+06	Mycobacterium intracellulare	98.7	96.5	100	0.9	154	6316516	169035	17.55	53 roles	Y	67.53327	6167	49	3	V
M16 gordonae	M16	HCU	M. gordonae strain 1275229.4 (567)	1919	1.33542e+06	1.33542e+06	Mycobacterium intracellulare	98.7	95.8	100	2.5	377	6937422	71716	39.46	71 roles	Y	67.29762	7089	36	1
M16 chimaera			M. chimaera strain ZUERICH-1 (900)	1562	1778.33	1778.12	Mycobacterium gordonae	98.5	95.6	100	9.6	376	7038841	113148	330.22	144 roles	Y	66.97502	6730	31	3	V
M17 gordonae	M17	HCU	M. gordonae strain 1275229.4 (609)	1810	1335421.20	1.33542e+06	Mycobacterium intracellulare	97.1	92.8	97.4	3.5	625	6736107	31988	22.09	138 roles	Y	67.45077	7067	40	1
M17 chimaera			M. chimaera strain WCHMC000032 (841)	884	1778.34	1778.12	Mycobacterium gordonae	98.4	90.3	98.5	21.7	1095	7234445	31240	380.67	287 roles	Y	66.922714	7567	38	3	V
M18 gordonae	M18	HCU	M. gordonae strain 1275229.4 (609)	1810	1335421.26	1.33542e+06	Mycobacterium intracellulare	97.1	92.8	97.4	3.5	625	6736107	31988	22.09	137 roles	Y	67.45077	7067	40	1
M18 chimaera			M. chimaera strain WCHMC000032 (841)	884	1778.41	1778.12	Mycobacterium gordonae	98.4	90.3	98.5	21.7	1095	7234445	31240	380.67	287 roles	Y	66.922714	7567	38	3	V
M19 gordonae	M19	HCU	M. gordonae strain 1275229.4 (352)	991	1168287.7	1.16829e+06	Mycobacterium sp. MOTT36Y	97	91.4	95.5	19.2	455	5646759	28889	19.04	235 roles	Y	68.03087	5753	24
M19 chimaera			M. chimaera strain SJ42 (743)	-1228	1778.35	1778.12	Mycobacterium gordonae	97.1	64.4	98.5	58.3	1955	14660873	20153	170.32	1110 roles		66.83701	14815	41	3	V
M20 DS2.013	M20	HCU	M. sp. strain DS2.013 (767)	1912	1335421.21	1.33542e+06	Mycobacterium intracellulare	98.5	95.6	100	2.6	276	6366775	92983	62.22	76 roles	Y	67.60881	6334	42	4
M20 chimaera			M. chimaera strain WCHMC000030 (897)	1802	1778.36	1778.13	Mycobacterium gordonae	99	95.6	98.5	4.5	475	7445412	70852	319.14	144 roles	Y	66.72223	7185	42		V
M21 chimaera	M21	HCU	M. chimaera strain WCHMC000032 (867)	1935	1335421.23	1.33542e+06	Mycobacterium intracellulare	98.2	95.6	98.3	1.8	260	6838920	81115	54.89	78 roles	Y	67.36936	6962	63	1	V
M21 gordonae			M. gordonae strain 1275229.4 (645)	1690	1778.38	1778.12	Mycobacterium gordonae	98.4	95.9	100	7.1	270	6753699	69664	452.57	132 roles	Y	67.00633	6328	34	3
M22 gordonae	M22	HCU	M. gordonae strain 1275229.4 (605)	1368	1778.31	1778.12	Mycobacterium gordonae	98.3	94.4	100	13.2	995	6873212	17248	12.19	187 roles	Y	66.94315	6972	46	3
M23 gordonae	M23	HCU	M. gordonae strain 1275229.4 (562)	-212	1778.32	1778.12	Mycobacterium gordonae	98.3	82.8	100	42.3	3063	8302836	12688	10.05	526 roles		67.06057	9998	49	3
